# Supplementary material for: Data on the current state of modular systems in a highly dynamic environment: Empirical analyses in the manufacturing industry and automotive industry of Germany
Source: Data Brief. 2019 Oct 8;27:104552. doi: 10.1016/j.dib.2019.104552 (PMC6820110; doi:10.1016/j.dib.2019.104552)
Supplement: Multimedia component 1 [file mmc1.xlsx]

## Sheet: Appendix A
respondent_id	The diversity of your company´s product range will continue to increase in the future due to …		The economies of scale generated by modular systems achieve economic advantages …		Modular systems are an important means of achieving the innovation leadership of your products in an economically compatible manner.	The use of modular systems makes it more difficult to implement innovations in the product in the area you work.	Change and cancellation costs over the award period of modular systems ensure that the initial and production costs planned when the contract was awarded cannot be realized.	The current modular systems development process loses relevance for modular systems that are in a highly dynamic environment, as it is difficult to adequately consider future boundary conditions.	For modular systems in a highly dynamic environment, it is a challenge to resolve the tension between planning reliability (= robustness against changes and new developments) and flexibility with regard to future boundary conditions.	For modular systems in a highly dynamic environment, it is currently difficult to react to future boundary conditions, as their effects …			There is currently no systematic methodology for the identification, evaluation and consideration of future boundary conditions for modular systems that are in a highly dynamic environment.	There is currently no efficient approach to coordinate or synchronize the different product refresh and change cycles of modular systems that are in a highly dynamic environment, their products and architectures.	There is currently no holistic, business case-minded procedure for calculating the consideration of future boundary conditions in the modular system development process of modular systems that are in a highly dynamic environment.	In which industry can your company be classified?		How many employees are working in the company you are working at?	How much annual turnover (in billions of euros) does the company in which you work have?	In which business area are you working?		What is your role in the company?	In which subject area are you mainly working?
	… rapidly overtaking technologies and innovations ("Technology push").	… more individual customer requirements ("Market pull").	… on the product side.	… on the process side.						… are not taken into account in the product or its architecture in the concept design phase.	… are not taken into account in the business case over its life cycle.	… are not taken into account in purchasing, in the awarding of contracts.
	Multiple answers not possible	Multiple answers not possible	Multiple answers not possible	Multiple answers not possible	Multiple answers not possible	Multiple answers not possible	Multiple answers not possible	Multiple answers not possible	Multiple answers not possible	Multiple answers not possible	Multiple answers not possible	Multiple answers not possible	Multiple answers not possible	Multiple answers not possible	Multiple answers not possible	Multiple answers not possible	Multiple answers not possible	Multiple answers not possible	Multiple answers not possible	Multiple answers possible		Multiple answers not possible	Multiple answers possible
	Response	Response	Response	Response	Response	Response	Response	Response	Response	Response	Response	Response	Response	Response	Response	Response	Other	Response	Response	Response	Other	Response	Response	Other
	1: Strongly disagree	1: Strongly disagree	1: Strongly disagree	1: Strongly disagree	1: Strongly disagree	1: Strongly disagree	1: Strongly disagree	1: Strongly disagree	1: Strongly disagree	1: Strongly disagree	1: Strongly disagree	1: Strongly disagree	1: Strongly disagree	1: Strongly disagree	1: Strongly disagree	1: Automotive manufacturer		1: 0 - 500	1: 0 - 0.25	1: Predevelopment		1: Specialist	1: Electrical / Electronics
	2: Disagree	2: Disagree	2: Disagree	2: Disagree	2: Disagree	2: Disagree	2: Disagree	2: Disagree	2: Disagree	2: Disagree	2: Disagree	2: Disagree	2: Disagree	2: Disagree	2: Disagree	2: Automotive supplier		2: 501 - 1,000	2: 0.25 - 0.5	2: Development		2: Low management	2: Autonomous driving
	3: Neutral	3: Neutral	3: Neutral	3: Neutral	3: Neutral	3: Neutral	3: Neutral	3: Neutral	3: Neutral	3: Neutral	3: Neutral	3: Neutral	3: Neutral	3: Neutral	3: Neutral	3: Aviation and aerospace		3: 1,001 - 5,000	3: 0.5 - 1.0	3: Strategy		3: Middle management	3: Driving dynamics
	4: Agree	4: Agree	4: Agree	4: Agree	4: Agree	4: Agree	4: Agree	4: Agree	4: Agree	4: Agree	4: Agree	4: Agree	4: Agree	4: Agree	4: Agree	4: Machine and plant construction		4: 5,001 - 15,000	4: 1.0 - 10	4: Production		4: Top management	4: Powertrain
	5: Strongly disagree	5: Strongly disagree	5: Strongly disagree	5: Strongly disagree	5: Strongly disagree	5: Strongly disagree	5: Strongly disagree	5: Strongly disagree	5: Strongly disagree	5: Strongly disagree	5: Strongly disagree	5: Strongly disagree	5: Strongly disagree	5: Strongly disagree	5: Strongly disagree	5: Other		5: 15,001 - 30,000	5: 10 - 15	5: Sales and Aftersales		5: Corporate management	5: Body / Exterior
																		6: > 30,001	6: > 15	6: Purchasing			6: Interior
																				7: Other			7: Other
R1	4	4	4	2	2	3	4	4	4	4	2	2	4	4	4	1		6	6	2		1	6
R2	3	4	4	4	3	4	3	3	4	4	3	3	3	4	4	1		6	6	1		2	4
R3	5	5	5	3	5	3	4	4	4	5	5	4	4	4	4	1		6	6	2		1	6
R4	3	4	4	4	4	4	3	3	5	5	3		4		4	1		6	6	1		1	6
R5	4	4	5	5	4	2	2	3	3	4	4	4	4	4	5	1		6	6	2		2	2
R6	3	3	4	2	3	5	2	2	3	4	5	2	4	4	4	1		6	6	2		2	1
R7	4	5	4	3	4	3	4	3	4	3	3	4	4	4	3	1		6	6	2		2	1
R8	4	4	5	5	5	3	3	3	4	4	3	3	3	3	3	1		6	6	2		2	3
R9	4	5	5	5	5	2	4	2	5	5	3	1	3	2	1	1		6	6	2		2	1
R10	3	5	5	4	4	4	4	4	5	2	3	5	4	4	5	1		6	6	2		2	1
R11	3	4	3	4	4	2	1	4	4	4	4	3	4		3	1		6	6	2		2	3
R12	4	5	5	5	4	4	4	4	5	4	4	2				1		6	6	2		3	1, 2, 3
R13	3	5	5	3	4	2	3	2	4	3	3	3	4	3	4	1		6	6	1		1	3
R14	4	5	5	5	5	2	4	3	4	4	3	3	3	3	4	1		6	6	2		2	2
R15	3	3	5	5	4	3	4	3	4	2	4	4	4	4	4	1		6	6	2		2	4
R16	5	4	5	5	3	3	2	2	4	3	4	4	4	5	4	1		6	6	2		2	1
R17	3	4	5	4	4	2	3	4	4	3	3	5	4	4	4	1		6	6	2		2	2
R18	3	2	4	4	5	2	3	2	5	4	3	3	4	4	3	1		6	6	2		1	6
R19	4	4	5	4	5	4	5	5	5	4	4	4	4	4	4	1		6	6	2		2	1
R20	3	3	5	5	5	2	2	3	4	3	3	3	4	2	3	1		6	6	2		3	2
R21	3	5	5		4	4	5	4	5	3	4	4	3	2	4	1		6	6	2		1	1
R22	3	2	3	3	3	2	4	4	4	4	2	2	4	2	3	4		2	3	1		3	7	Machine and plant construction
R23	4	5	4	4	4	2	3	3	3	2	3	4	4	3	4	1		6	6	1		2	7	Overall vehicle development
R24	4	5	3	4	3	4	4	4	4	3	3	3	3	4	4	1		6		1		1	4
R25	5	4	4	3	5	4	4	3	5	4	3	2	2	2	4	1		6	6	2		1	4
R26	5	5	4	5	3	5	5	4	5	2	1	2	4	4	4	1		6	6	2		2	2
R27	4	5	5	4	4	4	5	5	5	5	4	4	5	4	5	2		5	5	2		3	1
R28	5	3	4	3	4	4	5	4	4	2	2	3				1		6	6	1, 2		1	1, 2
R29	4	5	4	4	4	4	5	4	4	4	4	4	4	4	4	1		6	6	2		1	2
R30	5	5	5	5	3	5	4	5	5	5	5	5	5	5	5	1		6	6	2		1	7	Virtual protection
R31	5	3	5	1	5	5	4	3	5	4	3	4	4	4	4	1		6	6	1, 2		1	5
R32	4	5	5	3	4	4	4	2	4	4	2	2	4	4	4	1		6	6	2		1	1, 7	Mechanical development
R33	5	4	3	4	4	2	2	2	2	2	2	2	2	2	3	1		4	4	7	Internal plant and tool construction	4	4, 5
R34	5	4	4	4	4	3	3	4	4	4	3	3	4	4	3	2		6	5	1, 2		1	2, 6
R35	5	4	5	4	4	5	5	3	4	4	4	4	4	3	2	1		6	6	2		1	7	Hedge planning and strategy
R36	4	4	5	4	5	4	4	4	5	4	5	4	5	4	4	1		6	6	2		2	1
R37	3	2	5	5	4	2	2	4	3	2	3	3	4	3	4	1		4	4	3, 7	Data and product management	3	7	Machine and plant construction
R38	3	2	2	4	3	4	4	4	4	4	4	3	3	4	3	4		6	6	5		1	1
R39	4	4	4	4	4	2	3		5	4	4	4	4	4	4	1		6	6			2	1, 4

## Sheet: Appendix B
respondent_id	Technical contents and concepts are realizable.			The business case of the project meets the objectives.			Sufficient project budget or approved financial resources are available.			Adherence to deadlines with regard to reaching the next level of maturity is guaranteed.			The premises and objectives of the predevelopment project are defined and remain unchanged.			Innovations make a significant contribution to fulfilling the corporate strategy.		Customer feedback shows that there is a lack of innovation in a certain business area.		Anticipated legislative changes and tightenings requiring the implementation of innovations.		The existence of innovations in certain business areas by direct competitors requires innovation.		New consumer protection requirements are predictable and can be met through innovation.		In which business area are you working?		What is your role in the company?	In which subject area are you mainly working?							How long have you been with the company?
	Maturity level 0 and 1	Maturity level 2 and 3	Maturity level 4 and 5	Maturity level 0 and 1	Maturity level 2 and 3	Maturity level 4 and 5	Maturity level 0 and 1	Maturity level 2 and 3	Maturity level 4 and 5	Maturity level 0 and 1	Maturity level 2 and 3	Maturity level 4 and 5	Maturity level 0 and 1	Maturity level 2 and 3	Maturity level 4 and 5	Predevelopment projects	Diffusion of innovations	Predevelopment projects	Diffusion of innovations	Predevelopment projects	Diffusion of innovations	Predevelopment projects	Diffusion of innovations	Predevelopment projects	Diffusion of innovations	Predevelopment projects	Diffusion of innovations		Electrical / Electronics	Autonomous driving	Driving dynamics	Powertrain	Body / Exterior	Interior	Other
	Multiple answers not possible	Multiple answers not possible	Multiple answers not possible	Multiple answers not possible	Multiple answers not possible	Multiple answers not possible	Multiple answers not possible	Multiple answers not possible	Multiple answers not possible	Multiple answers not possible	Multiple answers not possible	Multiple answers not possible	Multiple answers not possible	Multiple answers not possible	Multiple answers not possible	Multiple answers not possible	Multiple answers not possible	Multiple answers not possible	Multiple answers not possible	Multiple answers not possible	Multiple answers not possible	Multiple answers not possible	Multiple answers not possible	Multiple answers not possible	Multiple answers not possible	Multiple answers possible		Multiple answers not possible	Multiple answers possible							Multiple answers not possible
	Response	Response	Response	Response	Response	Response	Response	Response	Response	Response	Response	Response	Response	Response	Response	Response	Response	Response	Response	Response	Response	Response	Response	Response	Response	Response	Other	Response	Response	Response	Response	Response	Response	Response	Other	Response
	1: Not important at all	1: Not important at all	1: Not important at all	1: Not important at all	1: Not important at all	1: Not important at all	1: Not important at all	1: Not important at all	1: Not important at all	1: Not important at all	1: Not important at all	1: Not important at all	1: Not important at all	1: Not important at all	1: Not important at all	1: Strongly disagree	1: Strongly disagree	1: Strongly disagree	1: Strongly disagree	1: Strongly disagree	1: Strongly disagree	1: Strongly disagree	1: Strongly disagree	1: Strongly disagree	1: Strongly disagree	1: Predevelopment		1: Specialist	0: Not mainly working in this subject area	0: Not mainly working in this subject area	0: Not mainly working in this subject area	0: Not mainly working in this subject area	0: Not mainly working in this subject area	0: Not mainly working in this subject area		1: 0 - 5 years
	2: Not very important	2: Not very important	2: Not very important	2: Not very important	2: Not very important	2: Not very important	2: Not very important	2: Not very important	2: Not very important	2: Not very important	2: Not very important	2: Not very important	2: Not very important	2: Not very important	2: Not very important	2: Disagree	2: Disagree	2: Disagree	2: Disagree	2: Disagree	2: Disagree	2: Disagree	2: Disagree	2: Disagree	2: Disagree	2: Development		2: Low management	1: Mainly working in this subject area	1: Mainly working in this subject area	1: Mainly working in this subject area	1: Mainly working in this subject area	1: Mainly working in this subject area	1: Mainly working in this subject area		2: 5 - 10 years
	3: Fairly important	3: Fairly important	3: Fairly important	3: Fairly important	3: Fairly important	3: Fairly important	3: Fairly important	3: Fairly important	3: Fairly important	3: Fairly important	3: Fairly important	3: Fairly important	3: Fairly important	3: Fairly important	3: Fairly important	3: Undecided	3: Undecided	3: Undecided	3: Undecided	3: Undecided	3: Undecided	3: Undecided	3: Undecided	3: Undecided	3: Undecided	3: Strategy		3: Middle management								3: 10 - 15 years
	4: Highly important	4: Highly important	4: Highly important	4: Highly important	4: Highly important	4: Highly important	4: Highly important	4: Highly important	4: Highly important	4: Highly important	4: Highly important	4: Highly important	4: Highly important	4: Highly important	4: Highly important	4: Agree	4: Agree	4: Agree	4: Agree	4: Agree	4: Agree	4: Agree	4: Agree	4: Agree	4: Agree	4: Production		4: Top management								4: 15 - 20 years
	5: Crucial	5: Crucial	5: Crucial	5: Crucial	5: Crucial	5: Crucial	5: Crucial	5: Crucial	5: Crucial	5: Crucial	5: Crucial	5: Crucial	5: Crucial	5: Crucial	5: Crucial	5: Strongly disagree	5: Strongly disagree	5: Strongly disagree	5: Strongly disagree	5: Strongly disagree	5: Strongly disagree	5: Strongly disagree	5: Strongly disagree	5: Strongly disagree	5: Strongly disagree	5: Sales and Aftersales		5: Corporate management								5: 20 - 25 years
																										6: Purchasing										6: 25 - 30 years
																										7: Other areas										7: 30 - 35 years
																																				8: > 35 years
R1	4	5	5	3	4	5	4	4	5	3	4	5	3	4	5	5	5	5	5	5	5	5	5	5	5	1		1	0	1	1	0	0	0		2
R2	4	4	5	3	3	4	2	3	4	3	3	4	3	3	4	3	4	3	4	3	3	4	3	4	4	2		1	1	0	0	0	0	0		3
R3	5	5	5	3	4	4	4	5	5	4	4	5	2	4	4	5	5	4	5	5	5	3	3	5	5	1		2	0	0	0	0	0	1		1
R4	3	4	5	3	4	5	3	4	5	5	5	5	5	5	5	3	2	4	4	5	5	4	5	4	4	2		1	1	0	0	0	0	0		1
R5	3	4	5	3	4	5	4	4	4	4	4	5	2	3	3	5	5	4	4	4	5	3	4	5	5	2		1	1	0	0	0	0	0		2
R6	2	4	4	2	2	3	3	3	3	3	3	4	2	3	5	5	4	3	4	5	5	4	4	4	5	1		1	0	1	0	0	0	0		1
R7	4	4	3	4	4	3	4	4	3	4	4	3	5		4	4	3	5	5	4	4	5	5	4	4	2		1	1	0	0	0	0	0		1
R8	3	5	5	2	3	4	3	4	4	3	3	5	2	3	5	5	5	5	5	5	5	4	4	5	5	2		1	1	0	0	0	0	1		1
R9	5	5	5	2	3	4		3	4	4	4	5	3	4	5	5	5	5	5	5	5	4	4	5	5	2			1	0	0	0	0	0
R10	4	4	5	4	4	5	5	5	5	4	4	5	4	4	5	5	5	5	5	5	5	5	5	5	5	2		1	1	0	0	0	0	0		1
R11	3	4	5	2	4	5	2	3	5	2	4	5	2	4	5	4	4	4	4	5	5	4	4	4	4	2		1	1	0	0	0	0	0		1
R12	3	5	5	2	3	3	3	4	4	2	3	3	2	5	4	2	2	3	3	4	4	3	3	4	4	2		1	0	0	1	0	0	0		4
R13	5	5	5	4	4	4	5	5	4	4		4	4	4	4	4	5	5	5	5	5	5	5	5	5	1		1	1	0	0	0	0	0		1
R14	5	5	5	3	3	5	5	5	5	4	4	4	3	2	5	5	3	4	3	3	4	3	4	3	3	2		1	1	0	0	0	0	0		1
R15	4	4	5	4	4	5	4	4	5	5	5	5	5	5	5	5	3	5	4	5	5	5	4	4	4	2		1	0	0	1	0	0	0		3
R16	4	4	5	3	3	4	2	3	5	4	4	4	4	4	5	4	4	4	4	3	5	4	4	5	5	2		1	0	0	1	0	0	0		1
R17	3	4	5	2	2	4	2	3	4	2	3	5	2	3	4	4		4		5		5	3	3					0	0	0	0	0	0		2
R18	4	4	5	3	3	4	2	3	4	4	4	5	3	5	5	4	5	3	3	5	5	4	4	4	4	2		1	0	0	0	0	0	0	Overall vehicle development	1
R19	5	5	5	3	4	5	3	4	4	2	3	4	2	3	4	5	4	3	4	5	4	3	4	5	4	2		1	0	0	1	0	0	0		2
R20		4	4	3	3	4	5	5	5	3	3	5	2	2	4	5	5	5	5	5	5	5	5	4	4	2		1	1	0	0	0	0	0		1
R21	5	5	5	2	2	4	4	4	4	3	4	5	4	4	5	4	4	4	3	5	5	5	5	5	5	2		1	0	0	0	0	0	1		2
R22	4	5	5	3	4	5	3	4	5	3	4	5	4	5	5	4	4	4	4	4	4	3	3	4	4	1		1	1	0	0	0	0	0		2
R23	5	5	3	3	4	5	5	4	5	5	4	5	4	5	5	5	2	4	4	5	3	4	4	2	3	2		1	0	0	0	0	0	1		1
R24	3	4	5	3	4	4	3	3	4	3	3	4	3	4	4	4	3	4	4	4	3	4	4	5	4	2		1	0	0	0	0	1	0		4
R25	5	5	5	2	5	5	5	5	5	4	4	5	4	5	5	5	5	3	3	5	5	3	3	4	4	2		1	1	0	1	0	0	0		4
R26	2	3	5	2	3	5	3	4	5	3	4	4	3	3	5		3	4	4	4	1	4	2	4	2	2		1	0	0	1	0	0	0		5
R27	3	5	5	2	3	4	5	4	5	4	4	4	2	4	4	4	4	4	4	4	4	3	3	4	4	2		1	0	0	0	0	0	1		1
R28	5	5	4	4	4	3	3	4	3	3	5	5	2	4	5	5	5	5	5	5	5	3	3	4	4	1		1	0	0	0	0	0	0	Overall vehicle development
R29	4	5	5	4	4	5	4	4	4	4	4	4	5	5	5	4	4	4	4	5	5	4	4	5	5	2		2	0	0	0	0	0	0	Overall vehicle development	6
R30	4	5	5	4	4	4	4	4	3	3	3	3	4	3	4	4	4	4	4	4	4	4	4	4	4	1		1	0	0	0	0	0	1		4
R31	2	4	5	3	3	4	4	4	5	3	4	5	4	4	5	3	3	4	3	4	4	3	3	4	4	2		2	0	0	0	0	1	0	Design	2
R32	5	5	5	4	4	5	4	3	4	4	3	5	2	3	4	4	4	3	3	5	5	4	4	3	4	2		1	0	0	1	0	0	0		2
R33	4	4	5	3	3	4	3	4	4	2	3	4	4	4	5	4	5	4	5	4	5	4	5	4	5	2		1	1	0	0	0	0	0		2
R34	4	5	5	2	4	4	3	3	4	4	4	5	4	4	5	5	4	4	3	4	4	4	4	3	3	2		1	1	0	0	1	0	0	Overall vehicle development	3
R35	5	5	5	4	4	4	4	4	4	4	4	4	4	4	4	4	4	4	4	5	4	4	4	4	4	2		1	1	0	0	0	0	0		2
R36	4	5	5	2	4	4	4	4	4	3	4	4	2	4	4	4	4	4	4	4	4	3	4	4	4	2		1	1	0	0	0	0	0		5
R37	4	4	5	4	4	5	5	5	5	4	5	5	5	5	5	5	4	5	5	5	5	4	4	4	4	1		1	1	0	0	0	0	0		4
R38	4	5	5	2	4	5	3	4	5	3	4	5	3	5	5	5	4	4	1	2	4	5	3	4	4	2		1	0	1	0	0	0	0		1
R39	5	5	5	2	3	4	3	4	3	4	4	3	4	2	4	5	5	5	5	5	5	5	5	5	5	4		1	1	0	0	0	0	0		6
R40	4	4	4	3	4	3	4	3	3	2	3	4	3	3	5	4	3	4	3	3	4	4	3	4	4	1		1	0	0	0	0	0	1		1
R41	3	4	3	2	3	4	4	4	3	3	3	4	2	4	4	4	4	4	2	3	3	3	5	4	4	2		1	0	0	0	0	1	0		1
R42	4	5	5	3	4	5	3	5	5	3	4	5	3	5	5	4	4	4	4	5	5	4	5	5	5	2		1	1	1	0	0	0	0		1
R43	3	4	5	3	4	5	4	4	5	4	5	5	4	4	5	4	4	4	4	5	5	4	4	5	5	2		2	1	0	0	0	0	1		2
R44	2	2	5	2	2	3	3	4	4	4	3	4	3	3	4	4	4	4	4	4	4	4	4	4	4	4		1	0	0	0	0	0	1		1
R45	3	4	5	3	4	5	4	4	4	3	4	4	3	4	4	4	4	4	4	3	3	3	3	3	3	2		1	0	0	0	0	0	1		4
R46	4	4	5	3	4	5	3	4	4	3	4	4	2	4	5	3		4		4		3		4		2		1	0	0	0	0	0	1		1
R47	4	5	5	2	3	5	2	3	4	4	5	4	3	4	5	4	4	4	4	5	5	3	3	4	4	6		1	1	0	0	0	0	0		1
R48	5	5	5	2	3	4	4	4	4	3	3	5	3	4	4	5	5	4	5	3	3	3	4	3	3	2		1	0	0	1	0	0	0	Overall vehicle development	2
R49	5	5	5	2	3	4	3	3	4	3	3	4	3	3	4	5	5	4	5	5	4	4	4	4	4	2		1	0	0	0	0	0	1		4
R50	5	5	4	3	4	5	3	4	5	1	3	3	2	2	5	4	4	3	4	4	4	3	4	4	4	4		1	0	0	0	0	1	0		1
R51	4	4	5	3	4	4	4	4	4	4	4	4	2	3	4	4	4	4	4	5	4	4	4	4	4	2		1	0	0	1	0	0	0		2
R52	5	5	5	4	4	5	3	4	4	2	3	5	2	2	4	5	4	4	4	4	3	3	4	3	3	2		1	0	0	1	0	0	0		1
R53	5	5	5	5	5	5	5	5	5	5	5	5	5	5	5	5	5	5	5	5	5	5	5	5	5	4		1	0	0	0	0	0	0		3
R54	4	5	5	3	4	5	5	5	5	3	4	5	4	5	5	4	4	4	4	4	4	3	4	4	4	2		1	1	0	0	0	1	0		6
R55	4		5	3		4	3		4	4		5	3		4	3	3	3	3	3	3	3	3	3	3	5		1	1	0	0	0	0	0		1
R56	3	5	5	4	4		3	5	4	2	2	3	2	3	3	5	5	5	5	4	4	4	4	4	4	2		1	0	0	1	0	0	0		3
R57	3	4	5	3	4	4	4	4	4	4	3	3	4	5	4	5	5	5	5	5	5	4	5	4	4	2		1	1	0	0	0	0	11		2
R58	3	4	5	3	3	4	4	4	4	4	4	5	4	4	4	4	4	4	4	5	5	4	4	4	4			1	0	1	0	0	0	0		4
R59	5	5	5	1	2	3	4	4	5	4	4	5	2	2	4	5	5	5	5	5	3	1	5	4	5	1		1	0	0	0	0	1	0		2
R60	5	5	5	1	2	3	1	3	3	2	3	4	2	3	4	4	4	4	4	4	4	4	4	5	5	2		1	0	0	0	1	0	0		5
R61	3	5	5	2	3	5	2	4	4	4	4	4	4	4	5	5	4	5	5	5	3	3	5	4	4	2		1	0	0	1	0	0	0		1
R62	4	5	5	2	3	5		5	5	3	4	5	5	5	5	4	4	3	3	5		3	4	4		2		1	0	0	1	0	0	0		3
R63	4	5	5	1	2	4	5	5	5	3	3	4	3	4	5	5	5	5	4	4	5	3	3	3	4	2		1	1	0	0	0	0	1		2
R64	4	4	5	4	3	4	4	3	4	3	3	4	3	3	2	4	4	3	2	4	2	3	2	3	2	2		1	1	0	0	0	0	0		2
R65	5	5	5	2	3	5	4	4	5	4	4	5	2	3	2	5	3	5	5	5	5	5	3	4	3	2		1	0	1	0	0	0	0		1
R66	4	4	4	3	4	4	3	3	3	4	4	4	4	4	4	4	4	4	4	4	4	4	4	4	4	2		1	0	0	0	0	0	1		1
R67																												1	0	0	0	0	0	0
R68	4	4	5	3	3	5	4	4	4	3	3	4	4	4	5	5	5	5	5	5	5	4	4	4	4	2		1	1	0	0	0	0	0		2
R69	4	4	4	3	4	4	4	3	4	3	3	4	3	3	4	4	4	3	3	4	4	4	4	4	4	2		1	0	0	0	0	0	0	Design	4
R70	3	4	5	2	3	5	3	5	5	2	3	5	2	3	5	4	5	4	3	3	4	4	4	4	4	1		1	0	0	1	0	0	0		1
R71	4	4	4	2	4	4	3	4	4	3	3	4	3	2	3	5	4	5	4	4	4	5	4	4	4	2		1	1	0	0	0	0	0		1
R72	3	3	5	3	3	5	2	3	5	3	3	5	3	3	5	4	4	3	4	3	4	2	4	3	4	2		1	1	0	0	0	0	0		3
R73	3	5	5	4	5	5	4	5	5	4	4	5	5	5	5	5	4	5	5	5	5	4	5	5	5	2		1	0	0	0	0	0	1		1
R74	4	5	5	3	4	5	5	5	5	3	3	5	4	5	5	4	4	4	4	5	5	4	4	5	5	2		1	0	0	1	0	0	0		1
R75	4	4	5	3	3	4	4	4	4	4	4	4	4	4	4	5	5	5	5	5	5	5	5	5	5	2		1	0	0	0	0	0	1		1
R76	3	3	4	2	3	4	3	3	5	3	4	5	4	4	5	4	3	3	3	5	5	4	4	5	5	7	Finance	1	1	1	0	0	0	0		2
R77	2	4	5	2	3	5	4	4	5	2	4	5	4	4	5	5	4	5	4	5	5	5	5	5		1		1	0	1	0	0	0	0		1
R78	3	3	3	1	2	4	4	4	5	2	2	4	2	3	4	4	4	4	4	4	4	4	3	3	3	2		1	0	0	1	0	0	0		7
R79	4	5	5	3	5	5	4	4	5	3	4	5	4	4	5	4	4	4	4	4	5	4	4	4	5	2		1	0	0	0	0	0	1		4
R80	4	5	5	3	3	3	3	4	4	2	3	4	3	5	5	4	3	4	4	5	5	3	3	5	5	2		1	0	1	0	0	0	0		1
R81	1		4	1	2	3			5			3			4	4	4	3	4	5	4	4	3	3	3	2		1	1	0	0	0	0	0		2
R82	5	5	5	3	3	3	2	3	4	2	3	3	2	3	3	5	5	4	4	5	5	2	2	4	3	2		1	0	0	0	0	0	1		2
R83	3	4	5	2	3	4	5	5	5	5	5	5	5	5	5	5	5	4	4	5	5	5	4	4	4	2		1	1	0	0	0	0	0		4
R84	2	3	3	1	2	3	4	4	5	3	3	4	2	3	4	4	4	3	2	4	4	5	4	4	4	2		1	0	0	0	0	1	1		1
R85	5	5	5	1	2	4	2	3	3	2	3	4	3	4	3	5	5	4	5	4	5	3	3	4	4	2		1	0	0	0	1	1	0		2
R86	5	5	5	5	5	5	5	5	5	4	5	5	5	5	5	4	3	5	5	5	5	4	4	4	4	2		1	0	0	0	0	1	1		1
R87	5	5	5	3	4	4	3	4	4	4	4	5	4	4	4	4	4	5	5	5	4	5	5	4	5	4		1	1	0	1	0	0	0		2
R88	5	5	5	4	5	5	4	5	5	3	4	5	4	4	5	5	5	5	5	5	5	4	5	4	4	2		2	0	0	0	0	0	1		4
R89	5	5	5	3	5	5	3	4	5	3	4	5	2	3	4	4	4	4	4	5	5	4	4	5	5	2		1	1	0	0	0	0	1		2
R90	4	5	5	3	4	5	4	4	4	4	4	4	4	4	4	5	5	4	4	5	5	5	5	4	4	4		1	1	1	0	0	0	1		1
R91	4	4	5	4	4	4	1	3	4	3	4	4	3	4	4	4	4	3	3	4	4	3	3	4	4	2		1	1	0	0	0	0	1		3
R92	3	4	5	4	3	5	2	4	5	4	4	5	3	4	5	4	3	3	2	4	4	3	3	4	4	6		1	1	0	0	0	0	0		2
R93	4	4	5	4	4	5	3	4	4	3	3	4	3	3	4	4	3	4	3	4	3	3	3	4	3	2		1	0	1	0	0	0	0		1
R94	4	4	5	4	4	5	5	5	5	4	4	5	3	4	4	4	4	4	4	4	4	4	4	4	3	2		2	1	1	0	0	0	0		4
R95	3	3	4	1	2	3	1	2	3	1	3	4	2	3	3	4	4	4	4	5	4	5	4	5	4	2		1	1	1	0	0	0	0		1
R96	5	5	5	3	3	4	2	3	4	3	3	4	2	3	4	4	5	3	3	2	5	4	3	3	4	2		1	1	1	0	0	0	0		2
R97	5	4	4	2	3	4	3	4	4	2	3	4	3	4	4	3	4	3	4	2	3	3	4	3	4	2		1	0	0	0	1	0	0		1
R98	5	5	5	3	4	4	3	4	4	4	4	5	4	4	5	5	5	4	5	5	5	5	5	5	5	7	Quality		0	0	0	0	0	1		7
R99	5	5	3	2	4	5	4	4	2	3	3	5	2	4	5	3	3	2	1	5	5	4	4	3	3	2		1	0	0	0	1	0	0		3
R100	4	5	5	4	3	4	2	3	4	3	4	4	3	4	4	4	3	3	3	4	3	2	3	4	3	7	Finance	1	0	0	0	1	0	0		1
R101	4	4	5	3	3	4	4	4	4	3	4	5	4	4	3	4	4	5	5	5	5	5	5	4	4	6		2	1	0	0	0	0	0		2
R102	4	5	5	5	5	5	4	4	5	4	4	4	1	3	4	4	4	3	3	5	5	4	4	4	4	2		1	0	1	0	0	0	0		1
R103	3	4	5	2	5	5	2	5	5	4	5	5	3	4	5	5	4	5	4	5	5	5	4	5	5	2		1	0	1	0	0	0	0		2
R104	3	5	5	2	4	4	4	4	4	3	4	4	2	3	4	5	5	5	4	5	5	4	4	5	4	7	Quality	2	0	0	0	0	0	0	Overall vehicle development	4
R105	3	4	5	2	3	4	4	4	4	3	3	4	4	5	5	5		4		5		3		5					0	0	0	0	0	0
R106	2	3	5	2	2	5	4	4	5	4	4	5	5	5	4	4	5	5	5	5	5	3	3	5	5	2		1	0	0	1	0	0	0		3
R107	3	3	4	2	3	3	4	4	4	3	3	4	2	3	5	5	4	4	4	5	4	4	3	5	4	2		2	1	0	0	0	0	1		5
R108	5	5	5	4	4	4	4	4	4	4	4	4	4	4	4	4	4	4	4	4	4	4	4	4	4	2		1	1	0	0	0	0	0		3
R109	4	4	5	3	4	5	4	4	4	4	4	4	3	4	4	4	4	4	4	4	4	4	4	4	4	2		1	1	0	0	0	0	0		1
R110	4	4	5	3	4	4	2	4	4	2	3	4	3	4	4	4	4	5	5	5	5	4	4	5	5	1		1	0	0	0	0	0	0	Overall vehicle development	1
R111	5	5	5	4	5	5	4	5	5	4	5	5	1	3	4	4	4		4		4		4		4	2		1	0	0	1	0	0	0		1
R112	3	4	5	2	2	3	3	3	4	3	3	4	4	4	5	4	4	4	5	5	4	4	5	5	4	2		1	0	0	0	0	0	1		1
R113	3	4	5	3	4	5	5	5	5	4	4	4	3	4	5	5	5	4	4	4	4	4	4	4	4	2		1	0	0	0	0	0	1		4
R114	2	3	3	1	3	3	3	3	3	3	4	4	3	4	5	3	3	3	3	3	3	4	3	4	3			1	0	0	0	0	1	0		1
R115	4	5	5	4	5	5	4	5	5	4	5	5	4	5	5	4	4	4	4	4	4	4	4	4	4	2		1	0	0	0	0	0	1		7
R116	4	5	5	2	3	4	3	4	4	2	3	5	3	4	5	3	4	2	3	4	5	3	4	3	5	2		1	1	0	0	0	0	0		7
R117	3	3	4	2	2	3	3	3	4	3	4	4	2	3	4	3	3	3	3	5	5	5	5	5	5	2		1	0	0	0	0	1	1		2
R118	2	4	5	2	3	5	5	5	5	5	5	5	2	3	4	5	4	5	5	5	5	5	4	5	5	4		1	0	1	0	0	0	0		3
R119	4	4	5	3	3	5	4	4	5	4	3	5	3	4	5	4	3	4	3	5	4	4	3	5	4	2		1	0	0	0	0	0	1		3
R120	3	4	5	1	1	2	2	3	3	2	3	3	3	3	5	4	5	5	5	4	3	5	5	3	4	2		1	1	0	0	0	0	1		2
R121	4	5	5	4	5	5	5	5	5	4	5	5	4	4	5	4	4	4	5	4	5	5	4	4	5	2		1	1	0	0	0	0	0		3
R122	4	5	5	3	4	5	3	3	5	3	4	4	3	4	4	4	4	4	4	5	5	4	3	5	5	2		1	0	0	0	0	1	0		4
R123	3	4	5	2	3	4	4	4	5	5	5	5	4	4	4	5	5	5	5	5	5	4	4	4	4	4		1	0	0	0	0	0	1		6
R124	3	4	5	2	3	4	3	3	4	2	3	4	4	5	5	4	4	4	4	5	4	3	4	5	5	2		1	0	0	0	0	0	1		3
R125	4	5	5	3	4	5	4	5	5	4	5	5	4	4	5	5	5	5	5	5	5	5	5	5	5	2		1	1	0	0	0	0	0		4
R126	5	4	5	3	4	3	4	4	4	4	5	5	4	5	5	5		5	5	4		3		4		2		1	1	0	0	0	0	1		2
R127	4	5	4	3	4	4	4	4	4	3	4	4	4	4	4	4	4	4	4	4	4	3	4	4	4	1		1	1	0	0	0	0	0		3
R128	3	3	5	2	3	5	4	4	5	2	3	5	4	3	2	5	5	5	5	5	5	5	5	5	5	6		1	1	0	0	0	1	0		3
R129	5	5	5	3	4	5	4	4	5	5	5	5	4	5	5	3	3	4	4	4	4	3	3	4	4	2		1	0	0	1	0	0	0		2
R130	3	3	5	1	4	5	5	5	5	2	4	5	3	4	5	5	5	5	5	5	5	5	5	5	5	2		1	0	0	0	0	0	1		1
R131	3	4	5	2	3	4	5	5	5	3	3	3	4	5	5	5	5	5	5	5	5	4	5	5	5	1		2	0	0	0	0	0	1		4
R132	4	4	4	4	4	4	4	4	4	4	4	4	4	4	4	5	4	4	4	5	4	4	4	4	4	2		1	1	0	0	0	0	0		4
R133	3	4	5	2	4	4	2	3	5	2	3	4	2	3	4	4	4	4	4	4	4	4	4	4	4	2		2	0	0	0	0	1	0		4
R134	3	4	5	4	5	5	3	4	5	4	4	4	3	4	5	4	4	5	5	5	5	4	5	4	4	1		1	0	0	0	0	0	0	Overall vehicle development	2
R135	4	4	5	4	4	4	4	4	4	2	2	3	3	4	4	5	5	3	3	5	5	3	3	4	4	2		1	1	0	0	0	0	0		3
R136	4	5	5	3	4	5	3	4	5	3	4	5	2	4	5	5	4	4	4	5	4	4	4	4	4	2		1	0	0	0	0	1	0		7
R137	4	5	5	3	4	5	4	4	5	3	4	4	5	5	4	4	4	3	3	5	5	5	4	5	5	2		2	0	1	0	0	1	1
R138	4	4	5	2	3	4	3	3	3	3	3	3	3	3	4	4	4	4	4	4	4	5	4	4	4	2		1	1	0	1	0	1	0	Overall vehicle development	2
R139	3	5	5	2	4	5	2	4	5	5	5	5	4	5	5	4	4	5	5	5	5	5	5	5	5	4		1	1	0	0	0	0	0		2
R140	4	4	4	3	3	3	3	3	3	3	4	4	5	4	4	4	4	4	4	4	4	4	4	4	4	2		1	0	0	0	0	1	0		1
R141	3	3	5	3	3	5	2	4	5	3	4	5	3	4	5	5	5	5	5	5	5	4	5	5	5	3		1	1	0	0	0	1	0		1
R142	3	5	5	1	2	3	4	3	3	3	3	3	3	3	3	4	3	4	3	4	3	4	3	4	3	4		1	0	0	0	0	1	0		3
R143	5	5	5	3	3	5	3	5	4	3	3	4	5	4	1	3	4	4	5	5	4	4	4	5	3	2		1	1	0	1	0	1	0		1
R144	5	5	5	5	5	5	4	4	4	4	3	3	3	3	3	5	5	5	5	5	5	5	5	5	5	2		1	0	0	0	0	1	1		2
R145	5	5	5	2	3	4	5	5	4	3	4	5	3	4	5	4	5	5	5	5	5	4	5	5	5	2		1	0	1	0	0	0	0		1
R146	2	3	5	2	3	3	4	4	4	3	3	4	2	3	3	4	4	4	4	4	4	3	4	4	4	2		1	0	1	0	0	0	0		2
R147	4	4	5	4	5	5	4	4	4	2	4	5	2	3	4	4	4	4	3	4	3	4	3	4	3	2		1	1	0	0	0	0	0		1
R148	4	4	5	4	4	5	4	4	5	4	4	5	4	4	5	4	4	5	5	4	4	4	4	4	4	4		1	0	0	0	0	1	0		1
R149	4	4	5	2	3	4	3	4	4	5	5	5	3	4	4	4	4	4	3	4	4	4	3	4	4	2		2	0	0	0	0	0	1		6
R150	5	5	5	3	4	5	4	5	5	3	4	4	3	4	5	4	4	4	4	5	5	4	4	3	3	6		1	0	0	0	0	0	0		1
R151	5	5	5	4	4	5	4	4	4	5	5	5	4	4	4	5	5	3	3	5	5	4	3	5	5	2		1	0	0	0	0	0	1		3
R152	5	5	5	2	2	2	4	4	3	5	5	5	2	2	4	5	3	5	3	5	3	5	3	4	3	1		1	0	1	0	0	0	0		1
R153	4	5	5	3	4	4	4	4	4	4	4	5	3	5	5	3	3	4	3	4	3	4	3	4	3	2		1	1	0	0	0	0	0		3
R154	3	5	4	2	4	4	4	4	4	4	4	4	3	2	4	4	3	5	3	5	4	3	3	5	4	2		2	0	0	1	0	0	0		4
R155	4	5	5	4	4	5	4	5	5	3	4	5	5	5	5	4	5	5	5	5	5	4	4	5	5	2		1	0	0	0	1	0	0		2
R156	3	4	5	1	3	5	5	5	5	2	3	5	4	4	5	5	4	3	3	5	5	3	3	5	5	2		1	0	0	1	0	0	0		3
R157	5	5	5	3	3	4	4	4	4	2	3	4	3	4	5	5	5	4	4	4	4	4	4	4	4	2		1	1	0	0	0	1	0		4
R158	3	4	5	2	3	5	4	4	5	1	2	3	3	4	5	5	4	3	3	5	5	3	3	5	4	1		1	0	1	0	0	0	1		2
R159	4	3	4		4	4	5	5	5	3	3	5	4	5	4	4	4	5	4	5	4	5	5	4	5	2		1	0	0	0	0	0	1		1
R160	5	3	5	2	4	5	5	4	5	4	4	5	4	3	3	5		5	5	5		5		5		2		2	1	0	0	0	0	0		3
R161	4	5	5	3	3	5	2	3	4	3	3	4	1	4	5	5	5	3	4	5	5	3	4	4	5	2		1	0	1	0	0	0	0		2
R162	4	5	5	4	5	5	2	3	4	4	5	5	1	2	4	5	5	4	4	5	5	3	4	5	5	2		2	0	0	0	0	1	0		2
R163	4	4	5	1	2	5	4	3	4	1	2	4	3	3	4	5	3	5	3	5	4	5	3	5	4	4		1	1	0	0	0	0	1		1
R164	4	4	4	3	3	5	5	5	5	3	3	4	5	5	5	3	3	4	4	5	5	3	4	5	5	2		1	0	0	1	0	0	0		1
R165	5	4	4	4	4	4	4	4	4	4	5	4	3	4	4	4	4	4	4	5	5	5	4	4	4	2		1	0	0	0	0	1	0		2
R166	3	4	4	3	5	5	2	4	4	3	4	4	2	2	4	5	3	3	3	4	4	4	4	4	3	4		1	0	0	0	0	0	1		2
R167	4	4	5	3	4	3	4	3	4	2	3	5	3	4	5	5	5	5	5	5	5	3	5	4	4	4		1	0	0	0	1	0	0		3
R168	5	5	5	4	4	5	4	4	5	4	4	5	3	4	5	5	5	5	5	5	5	5	5	5	5	2		1	0	0	1	0	0	0		4
R169	3	4	5	2	3	4	2	3	5	2	2	4	3	4	4	4	3	4	3	3	3	4	5	4	3	2		1	1	0	0	0	0	0		1
R170	5	5	5	3	5	5	4	5	5	2	2	3	4	5	5	5	5	5	4	5	4	2	3	4	4	2		1	1	0	0	0	1	0		3
R171	4	4	5	3	3	4	2	2	4	2	2	5	3	3	4	4	4	4	4	4	4	3	3	4	4	2		1	1	0	0	0	0	0		1
R172	4	4	5	1	3	4	1	3	4	3	3	4	2	3	4											2		1	1	0	0	0	0	0		2
R173	5	5	5	4	5	5	4	4	5	3	3	5	3	3	5	5	4	3	3	4	4	3	3	4	4	7	Finance	1	0	1	0	0	0	0		2
R174	2	3	5	1	3	5	3	4	5	3	3	5	2	3	5	5	4	5	4	5	5	5	4	5	4	4		1	1	0	0	0	0	0		1
R175	5	4	5	2	2	3	4	4	4	3	4	4	3	3	4	5	4	5	4	5	5	5	4	5	4	1		1	0	0	0	0	1	0		2
R176	2	5	5	3	4	5	4	4	4	3	3	3	4	3	4	5	5	4	4	5	5	3	3	4	4	2		3	1	0	0	0	0	0		3
R177	4	4	5	4	4	5	3	3	4	3	3	3	3	3	3	4	4	2	3	4	4	4	3	3	4	2		2	0	0	0	0	0	0	Overall vehicle development	1
R178	3	4	5	1	3	4	1	3	4	1	3	4	1	2	2	4	4	4	4	4	4	3	3	4	4	2		1	0	1	0	0	0	0		1
R179	3	4	5	3	4	5	4	5	5	4	5	5	3	4	5	5	5	3	3	4	4	5	4	4	4	2		2	0	0	0	0	1	0		5
R180	2	3	3	1	1	3	4	5	4	2	3	3	2	3	3	5	4	4	4	5	5	4	5	4	5	1		2	0	0	0	0	0	0	Overall vehicle development	4
R181	3	4	4	3	3	4	2	3	4	4	4	4	2	3	4	4	4	5	5	4	4	4	4	3	3	6		1	1	0	0	0	0	0		2
R182	3	4	5	3	3	4	2	3	4	3	3	4	3	4	5	4	5	3	4	4	4	3	5	3	4	2		1	0	0	0	0	0	1		2
R183	3	4	5	3	4	5	4	4	5	4	4	5	5	5	5	4	4	4	4	5	5	3	4	5	5	2		2	0	0	0	0	0	0	Overall vehicle development	4
R184	5	5	5	1	2	3	4	4	4	4	4	4	2	3	3	4	5	2	2	5	5	2	2	5	5	2		1	1	1	1	0	0	0		4
R185	4	4	5	3	3	4	5	5	5	3	3	4	2	3		4	4	5	5	5	5	5	5	4	4	2		1	0	0	0	0	0	1		1
R186	3	3	4	2	2	4	4	4	5	2	2	3	2	3	4	5	5	5	5	5	5	5	5	5	5	2		2	0	1	0	1	0	0		3
R187	4	4	5	3	4	4	3	4	5	5	5	5	3	4	5	5	5	4	4	4	4	3	4	4	4	2		2	0	1	0	0	0	0		4
R188	4	5	5	1	2	3	3	3	5	1	3	5	2	3	5	4	4	4	4	5	5	4	4	4	4	1		1	0	0	0	0	0	0	Overall vehicle development	7
R189	4	4	5	2	3	4	3	3	4	2	3	5	4	4	5	4		3		4		2		4		2		2	0	0	1	0	0	0		3
R190	4	5	5	2	4	5	4	4	5	2	3	4	2	3	4	4	4	4	4	5	5	4	3	5	4	2		1	1	0	0	0	0	0		2
R191	5	5	5	4	5	5	4	4	5	4	5	5	4	5	5	5	5	4	5	5	5	5	5	5	5	2		2	0	1	0	0	0	0		3
R192	4	5	5	4	4	4	4	4	4	3	4	4	4	4	4	4	4	4	4	4	4	4	4	4	4	2		1	1	0	0	0	0	1		6
R193	4	4	5	3	3	4	3	3	5	4	4	4	3	4	4	4	4	3	4	4	4	3	3	3	3	2		1	0	0	1	0	0	0		1
R194	5	5	5	1	4	5	1		5		4	5	2	2	1	4	4	4	4	5	4	4	4	4	4	2		2	0	0	0	1	0	0		1
R195	5	5	5	5	5	5	5	5	5	4	5	5	5	5	5	3	3	3	4	3	3	4	3	3		1		1	1	0	0	0	0	0		4
R196	3	4	5	2	3	4	4	5	5	3	3	4	3	4	4	3	3	3	3	4	4	3	3	4	4	2		1	0	0	0	0	0	1		3
R197	4	4	4	4	4	4	5	5	5	4	4	4	4	4	4	4	4	4	4	5	4	5	5	4	4	2		1	1	0	1	0	0	0		3
R198	2	4	5	2	5	5	4	4	4	4	4	5	3	4	4	4	4	3	4	3	4	4	4	4	5	2		1	0	0	0	1	0	0		1
R199	3	4	5	2	3	5	4	4	5	4	4	5	4	4	5	5	4	4	4	5	5	3	4	4	4	2		1	0	0	0	0	0	1		4
R200	4	5	4	2	3	5	4	4	4	1	4	4	3	3	4	4	4	3	3	5	5	4	4	4	4	2		1	1	0	0	0	0	0		3
R201	3	4	5	2	3	4	4	4	4	4	4	4	4	5	5	4	4	4	4	4	4	4	5	5	4	2		1	0	0	0	1	0	0		1
R202	4	4	5	2	2	4	4	4	5	3	3	5	3	3	2	5	5	5	4	5	5	3	3	4	4	2		1	1	0	0	0	0	0		1
R203	4	5	5	3	4	5	4	4	5	4	4	5	3	4	5	4	4	4	4	4	4	4	4	4	4	2		2	1	0	0	0	1	1		3
R204	3	4	4	2	3	4	2	5	4	3	4	3	3	2	3	4	4	4	4	4	4	4	4	4	4			1	0	0	0	0	1	0		6
R205	4	4	4	2	3	5	4	4	4	3	3	4	3	3	4	4	4	4	4	2	2	4	4	2	2	2		1	0	0	1	0	0	0		3
R206	4	4	5	3	3	4	4	4	4	4	4	4	2	3	3	4	4	4	4	5	5	4	4	4	4	2		1	0	0	0	0	0	0	Overall vehicle development	4
R207	2	3	4	2	3	4	5	5	5	4	3	4	3	3	3	5	5	5	5	5	5	5	5	5	5	2		2	0	0	1	0	0	0		4
R208	4	4	5	1	3	3	5	5	5	3	4	5	3	3	5	5	5	4	3	5	5	4	3	4	4	1		2	0	0	0	0	1	0		3
R209	3	4	5	2	3	4	4	4	4	5	5	5	2	3	4	3	4	4	3	5	5	4	3	4	4	2		1	0	0	0	1	0	0		2
R210	3	5	4	1	3	3	5	3	4	4	4	5	3	4	5	5	4	5	4	3	5	4	5	4	4	2		1	0	1	0	0	0	0		1
R211	3	4	5	3	4	5	3	4	5	3	4	5	3	4	5	4	4	4	4	4	4	4	4	4	4	2		2	0	0	0	1	0	0		4
R212	4	5	5	4	5	5	5	5	5	4	4	5	3	4	5	4	4	4	4	4	4	3	3	4	4	2		2	1	0	0	0	1	0		3
R213	5	4	5	3	5	4	4	5	5	5	5	5	5	4	5	5	5	5	5	5	5	4	4	5	5	2		1	0	0	0	0	0	0	Overall vehicle development	7
R214	5	5	4	5	5	4	4	4	4	3	4	4	2	3	3	5	5	5	5	5	5	3	4	5	5	7	Quality	1	0	0	0	0	0	1		5
R215	2	3	4	2	2	3	3	3	3	2	3	4	4	4	4														0	0	0	0	0	0		2
R216	5	5	5	1	3	4	4	4	4	3	4	4	4	5	5	5	5	4	4	5	5	3	3	4	4	2		1	1	0	0	0	0	0		2
R217	4	4	4	4	4	4	3	3	4	3	3	4	4	4	4	5	5	4	5	5	5	5	5	5	5	2		1	1	0	1	0	0	0		5
R218	5	5	5	4	4	5	2	4	4	4	4	5	4	5	5	3	3	4	4	5	5	3	3	5	5	2		1	1	0	1	0	0	0		1
R219	4	4	5	3	4	4	4	4	4	4	3	5	4	5	5	3	3	4	4	5	5	3	3	5	5	2		1	0	0	0	0	0	1		4
R220	3	4	5	3	4	5	4	5	5	3	3	5	2	3	5	4	4	4	5	4	5	4	5	4	5	2		1	1	0	0	0	0	0		3
R221	5	5	5	2	3	4	5	5	5	4	4	5	3	4	5	4	5	5	5	5	5	4	5	5	5	6		1	1	1	0	0	0	0		2
R222	4	4	5	4	4	5	4	4	5	3	3	5	3	3	5	5	5	5	5	5	5	5	5	5	5	1		1	0	1	0	0	0	0		1
R223	4	5	5	2	3	4	2	3	5	2	2	5	2	3	4	4	5	5	5	5	5	4	4	5	5	1		1	0	1	0	0	0	0		1
R224	4	5	5	2	4	5	3	4	5	2	4	5	3	4	5	5	5	5	5	5	5	5	5	5	5	2		1	1	0	0	0	0	1		7
R225	2	3	5	2	3	5	3	4	5	3	4	5	3	4	5	4	4	4	4	5	5	4	4	5	5	1		1	0	1	0	0	0	0		1
R226	3	4	5	3	4	5	5	5	5	5	5	5	4	4	5	5	4	4	4	5	5	3	4	5	5	2		2	0	0	0	0	1	1		3
R227	4	5	5	4	5	5	4	4	5	2	4	5	2	3	5	5	5	5	5	5	3	4	5	3	3	2		1	1	0	1	0	0	0		2
R228	3	3	4	2	2	3	4	4	4	4	5	5	4	4	4	4	4	4	4	4	4	4	4	4	4	2		1	0	1	0	0	0	0		3
R229	5	5	5	3	3	3	5	5	5	4	4	4	5	5	5	4	4	3	3	5	5	4	4	4	4	2		1	1	0	0	0	0	0		1
R230	4	4	5	2	3	4	5	5	5	4	4	4	3	4	4	4	4	5	4	5	4	4	4	4	3	2		1	0	0	0	1	0	0		5
R231	5	4	5	3	3	4	5	5	5	4	4	4	2	4	4	4	4	5	4	5	4	4	4	4	4	2		1	0	0	0	0	0	0		7
R232	4	4	5	5	5	5	5	5	5	5	4	5	4	4	5	5	4	5	5	5	5	5	5	5	5	2		1	1	1	0	0	0	0		1
R233	3	4	5	2	3	3	4	4	4	3	3	4	2	3	4	4	4	4	4	5	5	3	3	5	5	2		1	0	0	0	0	0	1		1
R234	4	4	5	3	3	4	4	4	5	3	4	4	3	4	4	5	5	4	4	4	4	4	4	4	4	2		2	1	0	0	0	0	0		1
R235	3	4	5	4	5	5	5	5	5	5	5	5	5	4	5	5	3	5	1	4	1	4	1	4	1	2		2	1	0	0	0	0	0		2
R236	1	5	5	1	4	5	5	5	5	1	3	4	4	5	5	5	5	5	4	5	5	5	4	5	5	1		1	0	0	0	0	0	1		3
R237	3	3	4	2	3	4	4	4	4	4	4	4	2	3	4	4	4	4	4	4	4	3	4	4	4	5		2	0	0	0	0	0	1		2
R238	5	5	5	2	3	4	5	5	5	3	4	4	4	4	4	4	4	4	4	5	5	4	4	4	4	1		1	0	0	0	0	0	1		4
R239	1	3	5	1	3	5	2	3	4	2	3	5	1	3	4	4	5	5	5	4	5	5	5	4	5	2		1	0	0	0	0	0	0	Overall vehicle development	3
R240	2	4	5	2	3	4	2	4	4	2	3	4	4	4	5	4	4	3	4	4	5	3	4	4	5	2		1	1	0	0	0	0	0		3
R241	5	5	5	2	3	5	2	3	4	4	5	5	5	5	5	4	4	5	5	5	5	5	5	5	5	4		1	1	0	0	0	0	1		4
R242	5	5	5	3	3	3	3	3	3	4	4	4	4	4	4	5	5	4	4	4	4	5	4	4	4	2		1	0	0	0	0	1	0		1
R243	2	4	5	2	4	4	2	4	5	3	4	4	2	4	4	4	4	5	4	5	4	4	4	4	4	1		1	0	0	1	0	1	0		1
R244	4	4	5	3	3	3	3	3	4	2	3	4	1	2	2	4	4	4	4	4	4	4	4	4	4	2		1	0	0	0	0	0	1		4
R245	5	5	5	5	5	5	5	4	4	4	4	4	3	4	4	4	4	5	5	5	5	5	5	4	3	4		1	0	0	0	0	0	1		1
R246	4	4	5	3	5	5	4	4	5	4	5	5	4	4	4	4	4	4	4	4	4	4	4	4	4	7		1	0	0	0	0	1	0		2
R247	3	3	5	3	4	5	5	5	5	4	4	4	5	5	5	5	5	5	5	5	5	5	5	5	5	2		2	1	0	0	0	0	0		4
R248	3	3	3	2	2	2	3	3	4	2	2	3	2	2	2	4	4	3	3	4	4	3	3	3	3	4		1	1	0	0	0	0	0		2
R249	2	4	5	2	3	5	2	3	5	3	4	5	4	3	3	3	3	4	4	5	5	4	4	5	5	2		1	0	0	0	0	0	1	Design	1
R250	5	5	5	3	4	5	4	5	5	3	3	4	4	4	5	5	5	3	4	5	5	3	3	4	3	2		3	1	0	0	0	0	0		2
R251	5	5	5	3	4	4	4	4	4	2	3	4	2	3	4	4	4	4	4	4	4	4	4	3	4	2		1	0	0	0	0	0	1		1
R252	3	3	4	2	3	3	2	4	4	3	4	4	2	3	3	4	3	5	5	4	4	5	3	4	4	6		1	1	0	0	0	0	0		2
R253	4	5	5	1	4	4	4	4	4	3	4	4	4	4	5	4	4	4	4	4	4	4	4	4	4	1		1	0	0	0	0	0	1		3
R254	5	5	5	3	3	4	2	4	4	4	5	5	5	5	5	5	5	4	5	5	5	4	3	5	5	6		1	1	0	0	0	0	1		2
R255	4	4	4	2	3	4	2	3	3	2	3	4	4	3	3	4	4	3	3	3	3	3	4	4	4	2		1	0	0	0	0	0	1		3
R256	3	4	5	3	4	5	3	4	5	5	5	5	5	5	5	4	5	5	5	5	5	5	5	5	5	2		1	0	0	0	1	0	0		2
R257	3	3	4	3	3	3	4	4	4	4	4	4	3	3	4	4	4	4	4	4	4	4	4	4	3	2		1	0	0	0	1	0	0		1
R258	4	4	5	2	3	4	4	4	5	3	4	4	3	4	4	5	5	3	3	5	4	4	4	4	4	2		1	1	0	0	0	0	0		2
R259	5	5	5	4	5	5	4	4	4	4	4	4	3	4	4	4	5	5	5	5	5	4	5	5	5	2		2	0	0	0	0	0	1		5
R260	4	4	5	3	3	4	4	5	5	3	4	4	2	4	5	4	4	4	4	4	4	5	4	4	4	2		1	0	0	0	0	0	1		3
R261	5	5	5	3	3	3	5	5	5	5	5	5	5	5	5	5	5	5	5	5	5	3	4	4	5	2		1	0	0	1	0	0	0		2
R262	4	5	5	2	4	4	4	4	4	4	4	4	2	2	2	4	4	4	4	4	4	4	4	4	4	2		1	1	0	0	0	0	0		2
R263	3	4	5	3	4	4	5	5	5	4	4	5	3	4	4	4	4	5	5	4	4	5	5	4	4	2		1	0	0	0	0	0	1		2
R264	4	5	5	2	3	4	4	4	5	2	4	5	4	2	1	5	5	4	3	5	5	3	4	5	5	2		1	0	0	0	0	0	1		3
R265	4	5	5	3	3	4	5	4	5	5	5	5	5	5	5	5	5	4	4	5	5	4	4	3	4	2		1	0	0	0	0	0	1		2
R266	3	4	5	3	4	5	4	4	4	3	3	5	3	3	2	4	4	3	4	3	3	5	4	4	5	2		1	0	1	1	0	0	0		1
R267	4	4	5	2	3	4	2	3	4	3	4	5	3	4	4	5	5	5	5	5	5	4	4	4	4	2		1	1	0	0	0	1	1		2
R268	4	5	4	4	4	4	4	4	4	3	3	4	3	3	5	4	4	4	5	3	4	5	5	5	5	2		1	0	0	0	0	0	1		6
R269	3	4	5	4	4	5	4	4	5	3	4	5	3	4	5	4	5	5	4	4	4	5	3	5	4	1		1	1	0	0	0	0	0		1
R270	4	4	5	4	5	5	5	5	5	4	4	5	4	4	5	4	4	4	4	5	4	4	4	5	5	1		1	0	0	0	0	0	1		6
R271	4	4	5	3	3	3	5	5	5	5	4	5	2	3	5	5	5	4	5	5	5	3	3	4	5	2		1	0	0	0	0	1	0		2
R272	3	5	5	4	4	5	3	4	4	4	4	4	3	3	3	5	5	5	5	4	5	5	5	4	5	5		2	0	0	0	0	1	0		4
R273	3	4	5	3	4	5	5	5	5	3	4	5	4	4	5	3	3	4	4	5	5	3	3	5	5	2		1	0	0	0	0	0	0	Overall vehicle development	2
R274	5	5	5	4	5	5	3	4	4	4	4	5	3	3	5	5	4	5	3	4	5	4	4	4	3	2		1	1	0	0	0	0	0		1
R275	2	3	4	1	2	3	3	3	4	3	3	4	3	3	4	5	4	3	3	5	5	3	3	3	3	2		1	0	0	0	0	0	0	Design	4
R276	4	4	5	3	4	5	3	4	5	3	4	5	5	5	5	5	5	4	4	5	4	4	4	4	4	4		2	0	0	0	0	0	0	Overall vehicle development	6
R277	2	4	5	2	4	5	4	4	5	4	4	5	5	5	4	5	5	5	5	5	5	5	5	5	5	2		1	1	0	0	0	0	0		3
R278	2	2	3	2	2	4	3	4	4	3	3	4	3	2	4	4	4	4	3	4	5	3	3	3	3	1		1	0	1	0	0	1	1		2
R279	4	4	4	3	5	5	3	4	4	4	4	4	3	3	3	5	4	3	3	5	4	2	3	4	4	1		1	0	1	0	0	0	1		4
R280	2	3	5	1	2	4	4	4	4	2	3	5	3	3	4	4	4	3	3	5	5	3	3	5	5	6		2	1	0	0	0	0	0	Overall vehicle development	3
R281	2	3	4	3	3	3	2	2	2	3	3	3	4	4	4	4	4	4	4	5	5	5	5	3	4	2		1	0	0	0	0	0	1		3
R282	5	5	5	3	3	4	5	5	5	3	3	5	3	4	5	5	5	4	4	4	4	4	4	4	4	2		1	1	0	0	0	0	0		3
R283	4	5	5	4	5	5	4	5	5	2	4	5	3	4	5	3	4	3	3	1	1	3	4	3	3	2		1	0	1	1	0	0	0		1
R284	5	5	5	3	4	5	3	4	5	4	4	4	5	5	5	5	5	4	4	5	5	4	4	5	5	2		1	0	0	0	0	0	0	Overall vehicle development	1
R285	3	4	5	3	4	5	3	4	5	3	4	5	2	3	4	4	4	5	3	5	5	4	4	5	5	2		1	1	0	0	0	0	0		1
R286	4	5	5	2	3	3	4	4	4	2	3	4	4	5	5	4	5	3	4	5	5	4	5	3	4	6		1	1	0	0	0	0	0	Overall vehicle development	6
R287	4	5	5	4	4	4	3	4	4	3	4	5	3	4	5	4	4	4	4	5	5	4	4	4	4	2		1	0	0	0	0	1	0		1
R288	2	5	5	1	2	5	1	2	5	3	4	5	4	4	5	4		4		5		4		3		2		1	0	0	0	1	0	0		1
R289	5	5	5	3	3	4	4	3	4	3	4	5	2	4	5	4	3	3	3	4	4	4	3	3	3	2		2	1	0	1	0	0	0		2
R290	4	5	5	5	5	5	2	4	5	4	4	5	3	4	5	5	5	5	5	5	5	5	5	5	5	2		1	0	1	1	0	0	0		2
R291	3	4	5	3	3	5	5	5	5	4	4	4	5	5	5	4	5	5	4	5	5	4	5	4	4	1		1	0	0	0	0	0	0	Overall vehicle development	6
R292	5	5	5	4	4	5	3	4	5	4	4	3	4	4	2	5	5	5	4	5	5	4	5	5	5	2		2	0	0	0	0	0	1		6
R293	4	3	5	3	3	4	4	4	4	3	3	4	3	3	4	4	5	4	4	5	4	4	4	4	4	4		1	0	0	0	0	1	0		1
R294	5	5	5	3	4	5	4	4	4	5	5	5	4	4	5	5	5	5	5	5	5	5	5	4	4	1		1	0	0	0	0	0	0	Overall vehicle development	3
R295	3	3	4	1	1	2	3	3	4	3	3	4	2	3	4	5	5	5	5	5	5	3	4	4	4	7		1	0	1	0	0	0	0		2
R296	4	5	5	4	5	5	5	5	5	5	5	5	4	4	5	5	5	5	5	5	5	5	5	5	5	2		1	1	0	0	0	0	0		3
R297	3	3	4	3	3	4	4	4	4	4	4	4	3	3	4	4	4	4	4	4	4	4	4	4	4	2		1	0	0	1	0	0	0		7
R298	4	4	5	2	3	3	5	5	4	4	5	5	3	4	4	5	5	3	3	5	5	3	3	4	4	2		2	1	0	0	1	0	0		3
R299	3	4	5	3	3	4	4	3	5	3	3	4	3	3	5	4	4	3	3	5	5	4	3	3	4	2		1	0	0	0	0	0	1		1
R300	3	5	5	3	3	4	2	4	4	3	4	5	4	5	5	5	5	5	4	5	5	4	3	4	4	2		2	0	0	0	0	1	0		4
R301	4	5	5	3	4	5	3	4	5	3	4	5	4	4	5	4	4	4	4	5	4	4	4	4	4	2		1	1	1	1	0	0	0		3
R302	3	3	4	4	4	4	4	4	4	2	2	4	4	4	4	4	3	5	5	3	4	2	2	3	3	6		1	1	1	0	0	0	0		1
R303	3	4	4	1	3	4	2	3	4	4	4	4	4	4	4	4	4	3	4	1	2	3	4	3	4	2		2	0	0	0	0	1	1		4
R304	5	5	5	3	5	4	4	4	4	5	4	5	3	4	4	4	4	4	4	4	4	2	2		4	2		1	0	0	0	1	0	0		1
R305	3	4	5	3	4	5	5	4	3	4	4	4	3	4	3	5	4	5	4	4	4	5	4	4	4	2		1	1	1	1	0	1	1		1
R306	4	5	5	5	5	5	4	4	4	3	4	5	4	3	3	5	5	4	5	4	4	3	3	3	4	1		1	0	0	0	0	1	0		2
R307	5	5	5	3	3	4	4	5	5	2	3	5	4	4	5	4	3	3	3	5	4	3	3	5	5	2		1	0	1	0	0	0	0		1
R308	4	5	5	4	5	5	3	4	5	4	5	5	3	4	4	4	4	5	5	5	5	4	4	5	5	2		1	0	0	1	0	0	0		2
R309	3	4	5	2	3	4	2	3	5	4	4	5	4	4	4	5	5	5	5	5	5	3	3	4	4	2		1	0	1	0	0	0	0		1
R310	2	4	5	2	3	4	3	3	4	2	3	5	2	2	4	4	4	4	4	4	4	4	4	4	4	2		1	0	1	0	0	0	0		1
R311	4	4	5	4	4	5	3	4	5	3	3	3	3	3	3	5	5	5	5	5	5	4	4	5	5	2		1	1	0	0	0	0	0		1
R312	4	4	4	3	3	4	4	4	4	4	4	4	3	4	4	3	5	4	4	5	5	5	5	4	5	2		1	0	0	0	0	0	1		1
R313	5	5	5	3	3	4	2	4	4	2	3	4	2	3	4	4	4	4	4	4	4	4	4	5	4	2		1	0	1	0	0	0	0		1
R314	4	5	5	2	3	5	5	4	5	4	4	5	1	3	5	5	4	4	4	4	4	5	4	5	4	2		1	1	0	0	1	0	0		2
R315	4	4	4	1	3	2	3	3	3	3	4	4	5	4	4	4	4	2	2	3	4	4	4	4	3	2		1	0	0	1	0	0	0		5
R316	4	4	5	3	4	5	4	4	5	4	4	4	3	4	5	4	4	4	4	4	4	3	4	4	4	2		1	1	0	1	0	1	1		2
R317	4	4	5	2	2	4	3	3	4	3	4	4	4	4	5	4	4	5	5	5	5	3	3	5	5	2		1	0	1	0	0	0	0		1
R318	4	5	5	3	4	5	5	5	5	2	4	5	5	5	5	3	4	3	4	5	5	3	3	4	4	2		1	1	0	0	0	0	0		1
R319	4	4	5	3	3	4	4	3	4	3	3	3	3	3	4	4	4	4	4	5	4	5	4	4	4	2		1	1	0	0	0	0	0		3
R320	3	3	5	3	3	4	3	3	5	3	3	5	3	3	4	5	5	3	4	5	5	4	4	4	5	2		2	1	0	0	0	0	0		6
R321	2	4	5	3	4	5	4	5	5	3	5	5	2	5	5	5	5	4	4	3	3	4	4	3	3	2		1	0	0	0	0	0	0	Overall vehicle development	6
R322	4	4	5	4	4	5	4	4	5	4	4	5	4	4	5	4	3	4	3	4	3	4	3	4	3	2		2	1	0	1	0	1	0		5
R323	3	4	5	3	4	4	3	4	5	3	4	5	3	4	4	3	3	3	3	5	5	3	3	5	5	2		3	0	0	0	0	0	0	Overall vehicle development	4
R324	3	5	5	3	3	3	3	5	4	4	4	4	4	5	5	4	3	3	3	5	5	4	4	5	5	2		1	0	0	0	0	0	0	Overall vehicle development	3
R325	4	5	5	2	3	4	3	4	4	2	3	4	3	4	4	5	5	5	5	5	5	4	4	4	4	2		1	0	1	0	0	0	0		2
R326	4	5	5	3	4	5	4	5	4	4	4	4	4	4	4	4	3	4	4	4	4	3	3	4	4	2		1	0	0	1	0	0	0		2
R327	5	5	5	2	3	5	4	5	5	3	4	4	3	4	4	5	5	4	5	5	5	5	5	4	5	2		1	0	0	0	0	0	1		1
R328	5	5	5	3	4	5	3	4	5	3	4	5	3	4	5	4	4	4	3	4	5	3	4	4	4	2		1	1	0	1	0	0	0		3
R329	3	3	5	2	2	4	5	5	4	4	4	4	2	2	4	4	4	4	4	4	2	4	4	4	2	2		1	0	0	0	0	0	1		1
R330	3	4	5	3	4	4	4	4	4	4	4	5	4	4	5	4	3	4	4	2	3	3	4	3	3	1		1	0	0	0	0	0	0	Overall vehicle development	1
R331	4	4	4	3	3	3	2	3	3	2	3	4	2	3	4	4	4	4	4	4	4	4	4	4	4	2		1	0	0	0	1	0	0
R332	4	5	5	3	5	5	4	5	5	3	5	5	4	4	5	5	5	5	5	5	5	5	3	5	5	2		1	0	0	0	0	1	0		1
R333	3	3	5	2	3	4	2	3	5	3	4	4	3	5	4	4	4	4	4	5	5	3	3	4	4	2		2	0	0	0	0	0	1		1
R334	4	4	5	4	3	3	3	3	4	3	4	5	3	4	4	4	3	4	4	3	3	3	3	3	3	2		1	1	1	1	0	1	1		2
R335	3	5	5	2	3	5	4	4	3	3	3	4	4	4	5	4	4	3	3	5	5	3	3	2	4	1		1	1	0	0	0	0	1		1
R336	3	4	5	2	3	4	4	3	5	3	4	5	5	3	4	3	4	3	3	4	4	3	3	4	4	6		3	1	0	0	0	0	0		3
R337	3	5	5	2	4	5	4	4	4	4	5	5	4	4	5	5	4	5	5	5	4	5	5	5	5	2		2	0	0	0	0	1	1		7
R338	4	5	5	3	3	5	2	3	5	1	3	4	2	4	4	4	5	4	4	5	5	4	5	5	5	2		1	1	0	0	0	0	0		1
R339	2	3	4	2	3	3	2	2	2	2	3	3	1	4	2	5	5	4	5	4	5	5	5	3	5	2		1	1	0	1	0	0	0		3
R340	5	5	5	3	5	5	3	4	4	4	4	4	3	4	4	3	4	3	4	3	4	5	5	3	4	2		1	0	0	0	0	0	0	Overall vehicle development	2
R341	4	4	5	3	3	4	2	3	4	3	4	5	5	5	5	5	5	4	5	5	5	4	5	4	5	2		1	0	0	0	1	0	0		7
R342	5		5	4		4	5		4	5		5	5		5	4	4	5	5	5	5	4	4	5	5	2		1	0	0	1	0	0	0		3
R343	3	4	5	3	5	5	5	5	5	3	4	5	4	4	5	4	3	4	3	5	4	3	3	3	3	2		1	1	0	1	0	0	0		2
R344	5	5	5	3	4	4	4	4	4	4	5	4	4	4	4	5	4	5	5	5	5	4	4	4	4	2		1	0	0	0	0	0	1		2
R345	2	4	5	2	5	5	4	4	5	4	3	4	3	4	5	4	4	4	5	5	4	3	3	5	4	7	Controlling	1	1	0	0	0	0	0		1
R346	4	4	5	3	5	4	2	3	4	3	4	4	2	4	4	5		4		4		4		3	4	4		1	0	0	0	0	1	0		1
R347	4	3	4	2	3	4	4	4	4	2	3	4	4	4	5	5	5	5	4	5	5	4	4	4	4	2		1	0	0	0	1	0	0	Finance	1
R348	3	4	4	2	4	4	4	4	4	2	4	4	3	4	5	4	4	4	4	4	4	4	4	4	4	2		1	0	1	0	0	0	1		1
R349	5	5	5	3	4	5	3	3	5	5	5	4	5	5	5	5	5	5	5	5	5	5	5	5	5	2		2	0	0	1	0	0	0		3
R350	4	4	5	3	3	4	2	3	4	3	4	5	2	3	4	5	1	4	1	5	2	3	3	5	1	1		1	0	0	0	0	1	0		4
R351	5	5	5	4	4	5	4	4	4	3	3	4	2	2	3	5	5	5	4	5	5	4	4	4	4	2		1	0	0	0	0	0	1		2
R352	4	4	5	3	3	5	4	4	5	4	4	5	3	3	3	5	5	3	3	5	5	3	3	5	5	2		1	0	0	0	0	0	1		1
R353	2	3	4	1	1	4	5	5	5	3	3	4	3	3	5	5	4	5	5	5	4	5	4	5	5	1		1	0	1	0	0	0	0		4
R354	4	5	4	3	4	4	2	3	4	2	3	4	1	2	4	4	3	3		4	4	2	4	4	4	2		1	0	0	0	0	1	0		3
R355	3	3	4	2	2	3	1	2	4	1	2	4	1	2	4	5	4	4	4	5	5	5	5	5	5	1		1	0	1	0	0	0	0		4
R356	3	4	4	3	4	4	4	4	4	4	4	4	3	4	4	4	4	4	4	5	5	4	4	5	5	2		3	0	0	0	0	0	1		4
R357	3	4	4	3	4	5	3	4	5	3	4	3	3	4	2	5	5	4	4	5	5	5	5	3	3	2		1	1	0	0	0	1	0		1
R358	5	4	4	2	4	3	3	3	3	3	2	3	5	5	5	3	2	2	3	1	4	2	3	4	4			1	0	0	1	0	0	0		1
R359	2	4	5	1	2	4	4	4	4	2	3	3	1	2	2	4	4	5	5	5	5	5	5	5	5	2		1	0	0	0	0	0	0		3
R360	4	4	5	3	3	4	3	4	4	4	3	4	5	4	3	5	4	4	4	4	5	4	4	5	5	2		2	1	0	0	0	0	0		4
R361	5	5	5	3	4		2	2		3	4	5	4	4	5	5		4		5		5				2		1	1	0	0	0	0	0		2
R362	3	4	5	3	4	5	4	4	4	4	4	5	3	4	5	5	5	5	5	3	4	4	4	3	3	2		1	0	1	0	0	0	0		1
R363	4	4	5	1	1	2	2	2	3	1	2	3	2	2	3	5		5		4		3		4		4		1	0	0	0	0	1	1		2
R364	3	4	5	2	3	5	4	3	3	4	4	4	2	4	4	4	4	4	4	5	5	4	4	3	3	1		1	1	0	0	0	0	0		5
R365	3	4	5	3	4	5	4	4	5	4	5	5	4	5	5	4	4	4	4	4	4	4	4	4	4	2		1	0	0	0	0	0	0	Overall vehicle development	2
R366	2	3	4	2	3	4	2	4	4	3	4	5	2	4	5	4	5	5	4	5	5	4	4	5	5	2		1	0	0	0	0	1	0		4
R367	5	5	5	4	4	4	4	4	4	4	3	3	4	4	4	5	4	4	5	5	4	4	4	3	4	6		1	1	0	0	0	0	0		7
R368	4	4	4	3	4	4	4	4	4	5	4	4	4	5	5	4	4	5	5	5	5	5	5	4	4	2		1	0	0	0	0	1	0		2
R369	4	5	5	3	3	5	5	5	5	3	4	5	3	4	5	4	4	5	5	5	5	5	5	5	5	2		1	0	0	0	0	1	0		6
R370	4	4	5	3	5	5	5	5	5	4	4	5	5	4	5	4	3	3	4	4	5	4	4	4	4	2		1	0	0	0	0	0	1		1
R371	5	5	5	3	3	4	3	4	5	3	4	5	4	5	5	5	5	5	5	5	5	5	5	5	5	2		1	0	1	0	0	0	0		2
R372	3	4	5	2	4	4	5	5	5	3	4	4	2	3	3	3	3	5	4	5	4	3	4	4	3	2		1	1	0	0	0	0	0		2
R373	2	4	5	2	5	5	4	4	4	3	4	5	2	4	4	5	4	4	4	4	4	4	4	4	4	1		1	1	1	1	0	1	1		1
R374	4	4	4	2	2	4	4	4	4	4	4	4	3	4	4	4		4		4		4		4		3		2	1	1	0	0	1	1		6
R375	2	2	4	3	3	4	4	4	4	2	3	4	3	2	4	4	4	4	4	4	4	3	4	4	4	2		1	0	0	1	0	0	0		5
R376	3	3	4	3	3	4	3	4	5	2	2	4	2	3	3	5	3	5	5	5	5	5	3	5	5	7		2	1	1	0	0	0	0		3
R377	1	3	5	1	3	4	1	3	5	4	4	5	1	2	4	3	5	5	5	5	5	1	3	5	5	2		1	0	1	0	0	0	0		1
R378	3	4	5	2	3	4	3	3	4	3	3	4	4	4	4	5	5	4	4	5	5	3	4	4	4	7	Design	1	0	0	0	0	0	1		2
R379	4	5	5	2	3	5	5	5	5	3	4	5	2	3	5	5	5	5	5	5	5	5	5	5	5	6		1	1	0	0	0	0	0		1
R380	5	5	5	3	4	4	4	5	5	3	4	5	5	5	5	4	4	4	4	5	5	5	4	4	4	2		1	1	0	0	1	0	0		1
R381	4	4	4	3	4	5	4	3	4	3	4	3	4	4	5	4	4	4	4	5	5	4	4	3	3	1		1	0	1	0	0	1	0		3
R382	3	3	4	2	3	4	3	3	5	3	4	5	3	3	5	5	5	4	4	5	5	4	4	5	5	2		1	1	0	0	0	0	0		4
R383	4	5	5	2	3	3	3	4	4	3	3	4	2	2	4	3	4	4	4	5	5	4	5	5	5	1		1	0	1	0	0	0	0		2
R384	2	3	5	2	2	5	4	4	4	3	3	4	2	2	3	5	5	5	5	5	5	4	5	4	5	2		1	1	0	1	0	0	0		6
R385	4	4	4	3	3	3	3	3	4	3	3	3	4	4	5	4		5		5		4		5		2		1	0	0	1	0	0	1		1
R386	5	5	5	5	5	5	4	4	4	3	3	4	3	3	4	5	5	3	3	5	5	3	3	4	4	2		1	0	0	0	1	0	0		3
R387	5	5	5	3	4	5	4	4	5	3	3	4	3	3	4	5	3	4	4	4	4	4	3	3	4	2		1	1	0	0	0	1	0		2
R388	4	5	5	2	3	3	1	4	5	2	4	5	4	4	5	4	4	3	3	4	4	3	3	3	3	2		1	1	0	0	0	0	0		2
R389	3	4	5	4	4	5	3	4	5	4	4	5	5	5	4	4	4	4		5		4		4		2		1	1	0	0	0	0	1		2
R390	4	4	4	4	4	4	5	5	5	4	4	4	4	4	4	4	4	4	4	5	5	4	4	5	5			1	1	0	0	0	1	0		3
R391	3	4	5	3	5	5	4	4	4	2	4	5	2	4	4	4	4	4	4	5	5	4	4	4	4	2		1	1	0	1	0	0	0		3
R392	5	5	5	4	4	5	3	5	5	4	5	5	5	5	5	5	5	4	4	5	5	3	4	5	5	2		1	1	0	0	0	0	0		1
R393	4	4	5	3	3	3	3	3	4	4	4	4	5	5	5	5	5	4	5	4	4	3	4	4	4	2		1	0	0	0	0	0	1		1
R394	4	5	5	2	4	5	4	5	5	4	5	5	4	4	5	4	5	4	5	5	5	4	4	5	5	2		1	0	0	0	0	0	1		2
R395	3	4	5	2	3	3	2	2	2	1	2	3	2	2	4	4	4	3	3	5	5	3	3	5	4	2		1	0	0	0	0	0	0	Overall vehicle development	2
R396	3	4	5	3	3	5	4	4	4	4	4	5	4	5	5	5	5	5	4	5	4	5	5	5	4	2		1	1	0	0	0	0	0		2
R397	3	4	5	2	3	4	4	4	5	3	4	5	4	4	5	4	4	5	5	5	5	3	4	5	5	2		1	1	0	1	0	0	0		7
R398	4	4	5	2	3	5	4	4	4	2	3	4	3	3	4	4	5	4	4	5		4	4	4	4	2		1	1	0	0	0	0	1		1
R399	4	4	5	2	2	5	3	4	5	5	5	5	4	4	5	5	5	3	3	5	5	4	3	4	3	2		1	1	0	0	0	0	0		4
R400	4	5	5	3	5	5	5	5	5	3	4	5	4	4	5	2	1	4		3	3	3		4		2		1	0	0	0	0	0	1		4
R401	4	4	5	2	3	4	4	5	5	3	4	4	4	5	5	4	3	4	4	5	4	3	2	5	4	2		2	0	0	1	0	0	0		5
R402	5	5	4	4	4	5	4	4	4	4	4	4	5	4	5	5	5		5	5	5	5	5	5	5	2		1	0	0	1	0	0	0		3
R403	4	5	5	3	4	5	3	4	5	5	4	5	3	4	5	4		4		4		5		5		2			0	0	0	0	0	1		2
R404	5	5	5	3	4	5	4	4	5	3	3	4	3	3	4	4	4	5	5	5	5	4	4	5	5	5		1	1	0	0	0	0	0		1
R405	5	5	5	3	4	4	3	3	4	4	4	4	3	3	4	4	4	4	3	4		4	4	3		2		1	0	0	0	0	0	0	Overall vehicle development	4
R406	3	3	4	2	3	3	2	3	4	1	3	4	2	4	5	5	5	4	4	5	5	3	3	4	3	1		1	1	0	0	0	0	0		3
R407	4	4	3	3	4	3	3	3	3	4	3	3	4	4	4	4	4	5	4	5	4	5	4	4	4	2		3	1	0	0	0	0	0		5
R408	4	4	5	2	3	4	4	5	5	5	5	5	5	5	5	5	5	5	5	5	4	5	4	4	5	2		1	0	0	0	0	0	0	Overall vehicle development	4
R409	4	5	5	4	5	5	4	5	5	4	5	5	3	5	5	4	4	5	4	4	4	5	5	4	4	2		1	0	0	0	0	0	1		6
R410	3	3	3		3		2	2	2	3	4	3	3	4	4	4	4	2	2	4	4	4	4	4	4	2		1	1	0	0	0	0	0		3
R411	3	4	5	2	3	4	2	3	3	2	3	4	3	3	4	4	4	4	4	5	5	5	5	5	5	2		1	1	1	0	0	0	0		2
R412	5	5	5	3	3	3	2	3	3	4	4	4	5	5	5	2	3	3	4	5	5	4	4	4	5	1		1	1	0	0	0	1	0		1
R413	3	5	5	1	5	4	5	5	5	5	5	4	5	3	4	5	5	4	4	5	5	5	5	4	5	3		1	0	0	0	1	0	0		1
R414	5	5	5	3	3	4	2	3	3	1	2	3	4	4	5	4	5	5	5	5	5	5	5	4	5	4		1	0	0	0	0	1	0		1
R415	5	5	5	2	3	5	4	4	5	2	4	5	5	5	5	3	4	5	5	5	5	4	4	5	5	2		1	1	0	0	0	0	0		1
R416	4	5	5	3	4	4	4	4	4	4	4	5	3	4	5	3		4		5		4		5	5	2		2	0	0	0	0	0	0	Overall vehicle development	5
R417	4	5	5	5	5	5	3	4	5	4	4	5	4	4	5	4	5	4	4			4	4			4		1	0	0	0	0	1	0		2
R418	2	4	5	2	3	4	4	4	4	3	4	5	4	4	5	4	4	4	4	5	5	4	5	5	5	2		1	0	0	1	0	0	0		2
R419	2	3	5	3	3	5	1	3	4	3	4	5	4	4	5	4	4	4	4	4	4	3	4	4	3	2		1	1	0	0	0	0	0	Finance	3
R420	4	5	5	3	4			4	5	4	4	5	4	4	5	5	5	4		5	5	3	4	5	5	2		1	0	0	1	0	0	0		2
R421	3	5	5	3	4	5	4	5	5	5	4	5	4	3	3	4	5	4	5	5	5	4	5	4	5	2		1	0	0	0	0	0	0	Overall vehicle development	1
R422	5	5	5	3	5	5	4	4	5	4	4	5	3	4	5	5	5	4	3	5	5	5	4	5	5	2		2	0	0	0	0	1	0		1
R423	3	3	5	2	2	2	1	2	5	2	3	4	3	3	2	4	4	3	3	4	4	3	3	4	4	2		3	1	0	0	0	0	0		6
R424	4	4	5	3	4	4	4	4	5	3	4	4	4	4	5	5	5	4	4	5	5		5	5	5	2		1	1	0	0	0	0	0		2
R425	4	4	4	2	2	2	2	4	4	2	2	3	4	4	4	3	3	4	4	4	5	4	4	4	4	1		1	0	0	0	0	1	1		4
R426	4	4	5	3	4	5	4	5	5	3	4	5	5	5	5	4	4	5	5	5	5	5	5	5	5	2		1	0	0	0	1	0	0		3
R427	4	5	5	3	4	5	4	4	5	4	4	5	4	4	5	5	5	5	5	5	5	4	4	5	5	2		1	0	0	1	0	0	0		2
R428	4	4	5	3	4	5	4	4	5	3	4	5	3	4	5	4	4	4	4	4	4	4	4	4	4	2		1	0	1	0	0	0	0		4
R429	4	4	5	2	3	5	2	3	5	2	3	5	4	4	5	4	4	4	4	4	4	3	3	4	4	2		1	1	1	0	0	0	0		1
R430	4	4	5	3	3	4	3	3	3	3	3	3	4	5	5	4	4	4	4	5	5	5	5	4	5	2		1	0	0	0	0	0	1		4
R431	5	5	5	4	5	5	4	4	5	3	4	5	3	4		4	4	4	5	5	5	4	4	4	5	4		1	1	0	0	0	0	0		1
R432	4	4	5	2	3	5	3	4	4	3	4	5	4	4	5					4	4		4	4	4	2		1	0	0	0	0	0	0	Overall vehicle development	4
R433	5	5	5	3	3	5	4	4	5	3	4	4	3	2	2	4	5	5	3	5	4	2	2	4	3	2		2	1	0	0	0	0	0		3
R434	4	5	5	4	4	5	4	3	5	3	3	4	3	4	4	5	5	4	4	5	5	4	4	5	5	2		1	0	1	0	0	0	0		2
R435	3	4	5	2	3	4	4	4	5	3	4	5	3	3	4	4	4	5	4	5	5	4	4	5	5	2		1	0	1	0	0	0	0	Overall vehicle development	4
R436	5	5	5	4	4	4	5	5	5	5	5	5	5	5	5	4	4	4	4	5	4	4	3	4	4	2		1	1	1	0	0	1	0		2
R437	2	4	4	2	4	4	4	4	4	2	3	4	2	3	4	3	1	2	2	3	3	2	2	2	2	7	Cost Engineering	1	1	0	0	0	0	0		4
R438	3	4	5	3	4	5	3	4	5	3	4	5	3	4	5	5	5	5	1	5	1	5	1	5	1	2		1	0	0	0	0	0	1		3
R439	4	4	5	3	3	5	3	4	5	3	4	4	2	4	4	4	4	4	5	5	5	4	4	4	5	2		1	0	0	0	1	0	0		2
R440	5	5	5	3	4	5	4	4	4	4	4	5	4	4	5	5	4	5	4	5	4	5	5	5	4	2		1	0	0	1	0	0	0		5
R441	3	4	5	3	4	5	4	4	5	4	4	4	3	4	4	5	5	5	5	5	5	5	5	5	5	2		1	0	0	0	0	0	1		1
R442	3	4	5	2	3	5	4	4	5	4	4	5	3	4	5	5	5	4	4	5	5	4	4	5	5	2		1	0	0	0	0	1	0		4
R443	4	5	5	2	3	4	3	3	4	4	4	5	5	4	4	4	4	4	4	5	5	4	4	5	5	2		1	1	0	1	0	1	1		1
R444	4	4	5	2	3	2	3	3	5	4	4	5	5	5	5	4	4	3	3	5	4	4	3	4	4	2		1	0	0	0	0	0	1		2
R445	5	5	5	2	3	4	4	4	5	4	4	5	2	3	5	5		5		5		3		3		4		1	0	0	0	0	0	1		2
R446	3	4	5	2	2	4	3	3	3	3	3	4	2	3	3	5	5	5	5	5	5	4	5	5	5	1		1	0	1	0	0	0	0		2
R447	5	5	5	3	4	5	4	4	4	3	5	5	4	4	4	4	5	5	5	5	5	4	5	5	5	2		1	0	0	0	0	0	0	Overall vehicle development	2
R448	4	5	5	4	4	5	4	4	4	4	4	4	3	3	3	4	3	4	3	4	3	3	3	3	3	1		3	1	0	0	0	0	1		4
R449	3	4	4	3	3	4	4	4	4	4	4	4	4	4	4	4	4	4	4	4	4	3	3	4	4	2		2	0	0	0	0	1	0		4
R450	2	4	5	1	3	4			4	2	3	4	3	3	4	5	4	5	5	5	5	5	5	5	5	2		1	0	0	0	0	1	0		2
R451	5	5	5	5	5	5	4	4	4	4	4	4	5	5	5	5	5	4	4	5	5	3	3	5	5	2		1	0	0	0	0	1	0		4
R452	4	5	5	3	4	4	4	4	4	4	4	4	3	4	4	4	4	5	5	5	5		5	4	4	2		1	0	1	0	0	0	0		1
R453	5	5	5	3	4	5	4	4	4	5	5	5	2	3	5	3	3	5	4	3	4	4	4	2	4	4		2	0	0	0	0	1	1		4
R454	5	4	4	4	4	4	5	4	4	5	5	4	3	5	4	4	5	5	4	5	5	5	5	5	4	2		1	0	0	0	1	0	0		2
R455	3	4	5	2	3	4	3	3	3	3	4	4	2	3	4	4	5	5	5	4	5	5	5	4	5	2		1	0	0	0	0	1	0		3
R456	3	4	5	3	4	5	3	4	5	3	4	5	3	4	5	4	4	4	4	5	5	5	5	4	5	4		1	0	0	0	0	1	0		1
R457	3	5	5	3	5	5	5	5	5	4	5	5	4	4	5	4	4	4	4	5	5	4	4	5	5	2		1	0	0	0	0	0	1		5
R458	1	3	5	1	2	3	3	5	5	3	3	4	1	3	4	2	1	2	2	1	1	1	1	1	1	2		1	1	0	0	0	0	0		3
R459	2	3	3	2	3	5	3	4	4	2	3	4	2	2	3	5	5	5	5	5	5	5	5	5	5	2		2	1	1	0	0	0	0	Overall vehicle development	3
R460	3	4	5	2	4	4	5	5	4	4	5	5	3	4	5	5	5	5	5	5	5	5	5	5	5	2		1	0	0	1	0	0	0		3
R461	4	4	5	3	5	4	4	4	4	4	4	4	5	4	5	5	5	5	5	5	5	5	5	5	5	1		1	0	0	0	0	0	0	Overall vehicle development	5
R462	4	5	5	4	4	4	4	4	4	4	5	5	4	5	5	4	4	5	5	5	5	4	4	5	5	2		1	1	0	0	0	0	0		6
R463	4	4	5	3	3	4	5	5	5	4	4	5	4	5	5	5	5	4	4	5	5	4	4	4	4	4		1	1	0	0	0	1	0		3
R464	2	4	5	2	3	3	5	3	3	2	3	3	2	3	4	4	3	4	4	4	4	4	4	4	4	2		1	0	1	0	0	0	0		1
R465	5	5	5	5	5	5	4	4	5	4	4	5	3	4	5	5	5	5	5	5	5	5	4	4	4	6		1	1	0	0	0	0	0		1
R466	3	4	5	2	3	3	2	2	3	2	3	3	2	2	3	4	4	4	4	5	5	5	5	4	4	4		1	0	0	0	0	1	0		1
R467	4	4	4	4	4	4	3	3	4	3	4	4	3	3	3	4	4	4	4	4	4	4	4	4	4	2		1	1	0	0	0	0	1		7
R468	4	3	5	2	3	4	4	4	5	4	4	5	3	4	4	5	5	5	5	5	5	5	5	5	5	2		1	0	0	0	0	1	0		1
R469	4	4	5	3	4	5	4	5	5	4	4	5	5	5	5	4	5	5	4	5	4	4	5	4	4	2		1	1	0	0	0	0	0		1
R470	4	4	5	2	3	4	2	3	4	3	3	4	2	3	4	5	5	5	5	5	5	3	3	4	4	2		1	0	0	1	0	1	0	Overall vehicle development	1
R471	4	4	5	2	3	5	2	3	5	3	3	3	4	3	1	3	3	3	3	4	4	3	3	3	3	2		1	1	0	0	0	0	0		2
R472	4	5	5	2	3	5	4	5	5	2	3	5	3	4	5	5	5	4	4	5	5	4	4	4	4	1		1	0	0	0	0	0	0	Overall vehicle development	4
R473	5	4	5	2	3	4	3	4	4	3	4	5	3	3	4	5	5	4	4	5	5	4	4	4	4	2		1	0	0	0	0	1	1		5
R474	4	5	5	3	4	5	3	4	4	4	5	5	3	4	4	5	5	5	5	5	5	4	4	4	5	4		1	1	1	1	0	1	0		4
R475	4	4	5	3	4	4	3	3	4	5	5	3	3	3	5	3	3	4	4	5	5	5	5	4	4	2		1	1	0	0	0	0	0		2
R476	4	4	4	4	4	4	4	4	4	4	4	4	4	5	5	4	4	4	4	4	4	4	4	4	4	2		1	0	1	0	0	0	0		3
R477	3	4	5	3	4	5	4	4	4	4	4	4	5	4	1	4	5	5	5	4	5	3	5	5	5	2		1	0	0	1	0	0	1		3
R478	5	5	5	4	4	4	4	4	4	4	5	5	4	5	5	4	4	5	5	4	4	4	4	4	4			1	0	0	0	0	1	0		3
R479	5	5	5	3	3	3	3	3	3	4	5	5	2	3	4	4	4	5	5	5	5	4	4	3	3	2		1	0	0	0	0	1	0		1
R480	5	5	5	4	4	5	4	4	4	5	5	5	3	3	5	5	4	4	3	4	4	4	3	4	3	2		1	0	0	0	0	0	1		2
R481	5	5	4	4	4	4	5	5	5	5	5	5	4	4	5	5	4	5	5	5	5	5	4	5	5	2		1	1	1	0	0	0	1		7
R482	4	4	4	3	3	4	2	3	4	3	3	4	4	5	5	4	4	4	3	4	4	4	4	4	4	2		1	0	0	0	0	0	1		3
R483	3	4	5	1	2	3	1	2	4	4	4	4	5	4	4	4	4	5	4	4	4	5	4	4	4	6		1	1	0	0	0	0	0		3
R484	4	4	4	5	5	5	1	3	4	2	3	4	3	3	4	3	4	4	4	3	4	4	5	3	3	6		1	1	0	0	0	0	0		3
R485	3	4	5	2	3	5	4	4	4	3	4	4	4	4	4	4	4	4	3	4	4	3	4	3	4	2		2	0	0	0	0	0	1		4
R486	3	5	5	2	3	4	4	3	4	4	3	4	2	4	4	4		3		5		3		4		2		1	1	0	0	0	0	0		2
R487	3	3	3	3	3	3	4	4	4	4	4	4	3	3	3	4	4	4	4	4	4	4	4	4	4	2		1	1	0	0	0	0	0		3
R488	5	5	5	3	4	5	5	5	5	3	4	5	3	4	5	5	4	4	4	4	4	5	4	4	4	2		2	0	0	0	0	0	0	Overall vehicle development	4
R489	4	4	5	4	4	5	5	5	5	3	4	4	4	4	4	4		3		5		3		5		2		1	0	0	0	0	0	1		3
R490	4	4	5	2	2	4	2	2	3	2	3	5	3	3	4	4	4	5	5	4	4	5	5	4	4	2		1	1	0	0	0	0	0		2
R491	5	5	5	1	3	4	4	4	4	3	4	4	2	2	4	5	5	5	5	5	5	5	5	5	5	2		1	0	0	0	0	0	1		5
R492	3	3	4	2	3	3	2	2	3	3	3	4	3	3	4	5	5	5	5	4	4	5	5	5	5	2		1	1	0	1	0	0	0		1
R493	2	3	3	1	3	4	5	5	5	4	4	4	4	4	4	4	4	4	3	5	5	3	3	5	5	2		1	0	0	0	0	0	0	Design	3
R494	5	5	5	3	2	3	5	5	5	5	4	5	5	5	5	2	1	2	2	1	3	4	4	4					0	0	0	0	0	0		1
R495	5	5	5	3	4	5	4	4	5	3	4	5	5	5	5	3	3	3	3	3	3	3	3	3	3	2		1	1	1	1	0	1	0		2
R496	2	3	4	2	3	4	4	4	4	3	4	4	2	3	4	4	4	4	4	4	4	4	4	4	4	1		1	0	1	0	0	0	1		4
R497	5	5	5	2	3	4	3	4	4	3	4	4	3	4	4	4	2	4	4	3	4	2	2	3	4	2		1	1	0	0	0	1	1		4
R498	3	3	5	1	2	2	5	5	5	2	4	5	3	3	5	4	3	5	5	4	5	5	5	5	5	2		1	0	1	0	0	0	0		2
R499	5			3	4		3	3		4	4		3	4		4	4	5	3	4	5	3	3	5	5	2		1	0	0	0	1	0	0		4
R500	4	5	5	2	3	4	3	3	3	4	5	5	2	3	4	4	4	5	4	4	5	3	2	4	5	2		1	1	0	0	0	0	0		4
R501	2	4	5	1	3	4	1	3	4	1	2	4	1	3	4	4	3	3	4	5	5	4	4	3	4	2		1	0	0	0	0	0	1		1
